# Supplementary material for: EcoBOT: an AI/ML enabled automated phenotyping capability for model plants
Source: Front Plant Sci. 2025 Dec 2;16:1633557. doi: 10.3389/fpls.2025.1633557 (PMC12705611; doi:10.3389/fpls.2025.1633557)
Supplement: Supplementary file 2 [file Table1.xlsx]

## Sheet: Table of Contents
Sheet Name	Description
Nutrient Experiment_Data	For the nutrient experiment, lighting and other experimental information along with biomass measurements (Fig. 3)
Nutrient_Expt_ANOVA_Tukey_Shoots	ANOVA and Tukey results from Nutrient Experiment: Shoots (Fig. 3A)
Nutrient_Expt_ANOVA_Tukey_Roots	ANOVA and Tukey results from Nutrient Experiment: Roots (Fig. 3B)
Copper_Pilot_Experiment_Data	For the copper pilot experiment, lighting and other experimental information along with biomass measurements (Fig S3)
TwoPart_Copper_Experiment_Data	For the two part copper experiment data, lighting and other experimental information along with biomass measurements (Used in Fig 4 and other models)
TwoPart_Copper_Model_Summary	Summary of outputs of Two Part Copper GP Models plotted in Figure 4
Calculated NRMSE Values	Test Set NRMSE outputs of GP Models Summarized in Figure 5
Test Groups used to Evaluate 1st Experiment Model	Test Groups used to Evaluate 1st Experiment Model (Figure 5)
Test Groups used to Evaluate 2nd Experiment Model	Test Groups used to Evaluate 2nd Experiment Model (Figure 5)
Test Groups used to Evaluate Combined Experiment Model	Test Groups used to Evaluate Combined Experiment Model (Figure 5)
TempLogs_TwoPart_1st	Temperature log data for the 1st part of the two part copper experiment (Table S4, S5)
TempLogs_TwoPart_2nd	Temperature log data for the 2nd part of the two part copper experiment (Table S4, S5)
PixelCountData	Shoot pixel data used in Table S6
Pearson Correlation Information	Data plotted in Fig. 6
Copper2part_Tukey_TimeSeries	Data used in Fig 7 to indicate significance
UMAP_Statistics	Statistical comparisons for Fig 8
Copper2part_RootTSdata	Raw and interpolated root pixel counts used in Figs 6 - 8
Copper2part_ShootTSdata	Raw and interpolated shoot pixel counts used in Figs 6 - 8
Copper2part_ShootHealthTSdata	Raw and interpolated shoot pixel health fractions used in Figs 6 - 8
Copper2part_NDVI_TSdata	Raw and interpolated shoot NDVI data used in Fig 7

## Sheet: Nutrient Experiment_Data
The below data is for the nutrient experiment and includes lighting and other experimental information along with biomass measurements (Fig. 3). As noted in the text the intensities are estimates based on standard curves and do not account for losses due to the EcoFAB chamber.
Group	Barcode	S1_Position	Media	PFD-UV	PFD-Blue	PFD-Green	PFD-Red	PFD-FarRed	PPFD	PFD	Shoot Mass (mg)	Root Mass (mg)
1	YY22EX0002EF001	G3	No Micronutrients	12.6187	64.888	80.3273	85.3315	70.3459	230.547	313.511	76	45
1	YY22EX0002EF002	J4	No Micronutrients	9.06404	62.3816	87.166	94.6317	75.497	244.179	328.74	82	43
1	YY22EX0002EF003	O1	No Micronutrients	5.42552	112.91	105.406	115.301	81.5817	333.617	420.624	69	47
1	YY22EX0002EF004	E2	No Micronutrients	10.7991	80.846	91.9578	93.1702	75.997	265.974	352.77	71	46
2	YY22EX0002EF005	C4	Half Potassium	7.24964	59.6073	81.1631	84.3231	55.7907	225.093	288.134	52	23
2	YY22EX0002EF006	M2	Half Potassium	8.60952	49.2372	75.4999	78.7903	61.7784	203.527	273.915	70	18
2	YY22EX0002EF007	P4	Half Potassium	5.10267	101.712	101.008	110.538	71.0367	313.258	389.397	65	16
2	YY22EX0002EF008	K2	Half Potassium	7.85847	92.7862	97.8728	101.555	69.4934	292.214	369.566	80	18
3	YY22EX0002EF009	J1	Complete	9.1101	60.0883	82.7512	89.1949	68.3022	232.034	309.447	101	64
3	YY22EX0002EF010	I1	Complete	8.70085	84.0182	90.3614	101.76	70.5196	276.14	355.36	87	66
3	YY22EX0002EF011	I2	Complete	11.5082	66.897	85.1412	82.9339	64.583	234.972	311.063	89	56
3	YY22EX0002EF012	H1	Complete	8.13052	120.345	124.768	136.772	89.6734	381.886	479.69	58	38
4	YY22EX0002EF013	C2	Half Nitrogen	8.6536	46.6042	61.5931	63.6522	50.4084	171.85	230.911	61	42
4	YY22EX0002EF014	G1	Half Nitrogen	10.0522	86.9909	93.3884	100.444	75.1267	280.823	366.002	92	52
4	YY22EX0002EF015	G4	Half Nitrogen	10.1248	97.1262	102.929	112.655	73.9902	312.71	396.825	55	30
4	YY22EX0002EF016	G2	Half Nitrogen	12.9223	73.8365	88.5824	87.0347	67.5258	249.454	329.902	65	36
5	YY22EX0002EF017	K3	No Phosphorus	8.07986	75.349	90.2362	91.089	66.5295	256.674	331.284	41	21
5	YY22EX0002EF018	F4	No Phosphorus	11.4634	60.104	85.1125	97.0697	72.5566	242.286	326.306	59	32
5	YY22EX0002EF019	H3	No Phosphorus	10.2268	84.5247	93.8088	98.9502	81.3777	277.284	368.888	54	39
5	YY22EX0002EF020	D1	No Phosphorus	8.51186	119.431	117.505	126.797	82.6607	363.733	454.905	54	27
6	YY22EX0002EF021	L3	No Potassium	7.70302	81.4035	92.7912	92.1249	65.1813	266.32	339.204	11	2
6	YY22EX0002EF022	J2	No Potassium	11.6126	49.2216	72.3907	72.4439	63.3309	194.056	269	9	3
6	YY22EX0002EF023	N4	No Potassium	7.03591	77.5524	89.2798	100.99	69.9209	267.822	344.779	14	4
6	YY22EX0002EF024	E4	No Potassium	9.02426	112.941	110.422	113.997	85.6388	337.36	432.023	16	4
7	YY22EX0002EF025	E3	Half CaCl2	10.4732	70.3972	83.5134	88.5226	66.8225	242.433	319.729	130	63
7	YY22EX0002EF026	O3	Half CaCl2	6.78364	78.859	95.1896	94.3072	71.642	268.356	346.781	84	40
7	YY22EX0002EF027	N2	Half CaCl2	8.58512	59.8252	80.1963	81.3728	63.4621	221.394	293.441	68	38
7	YY22EX0002EF028	P2	Half CaCl2	6.2322	82.0432	85.6809	91.3425	68.4147	259.067	333.714	100	48
8	YY22EX0002EF029	M1	No MgSO4	6.88661	57.0566	81.5282	92.3548	64.6432	230.94	302.469	49	23
8	YY22EX0002EF030	D3	No MgSO4	9.26624	84.1605	91.2524	97.2297	73.7762	272.643	355.685	68	30
8	YY22EX0002EF031	E1	No MgSO4	10.4507	104.721	101.655	114.775	74.4503	321.151	406.052	44	20
8	YY22EX0002EF032	L1	No MgSO4	6.04614	114.353	107.931	122.69	82.2056	344.975	433.226	46	17
9	YY22EX0002EF033	N1	No CaCl2	5.89587	65.3685	88.4314	92.1261	66.4785	245.926	318.3	17	19
9	YY22EX0002EF034	F2	No CaCl2	13.9386	43.3767	70.2046	68.2133	64.2714	181.795	260.005	27	22
9	YY22EX0002EF035	K1	No CaCl2	6.75183	109.1	109.535	117.061	77.2285	335.696	419.676	22	19
9	YY22EX0002EF036	L2	No CaCl2	7.17955	88.2503	97.1366	104.271	77.1245	289.658	373.962	24	25
10	YY22EX0002EF037	F1	No Nitrogen	11.9755	54.5869	74.4348	85.001	66.4122	214.023	292.41	27	19
10	YY22EX0002EF038	M4	No Nitrogen	7.49919	64.7532	84.7292	93.6419	71.0228	243.124	321.646	31	31
10	YY22EX0002EF039	I4	No Nitrogen	8.94778	84.4623	103.459	109.141	80.5726	297.062	386.583	31	20
10	YY22EX0002EF040	L4	No Nitrogen	6.5407	124.282	113.139	128.674	87.6662	366.094	460.301	32	29

## Sheet: Nutrient_Expt_ANOVA_Tukey_Shoot
ANOVA and Tukey results from Nutrient Experiment: Shoots (Fig. 3A)
group1	group2	meandiff	p-adj	lower	upper	reject	Fval*	Pval*
1/2 CaCl2	1/2 K	-28.75	0.0925	-57.1614	-0.3386	TRUE	17.5637	1.13928e-09
1/2 CaCl2	1/2 N	-27.25	0.13	-55.6614	1.1614	FALSE	17.5637	1.13928e-09
1/2 CaCl2	Complete	-11.75	0.9504	-40.1614	16.6614	FALSE	17.5637	1.13928e-09
1/2 CaCl2	No CaCl2	-73	0	-101.411	-44.5886	TRUE	17.5637	1.13928e-09
1/2 CaCl2	No K	-83	0	-111.411	-54.5886	TRUE	17.5637	1.13928e-09
1/2 CaCl2	No MgSO4	-43.75	0.0016	-72.1614	-15.3386	TRUE	17.5637	1.13928e-09
1/2 CaCl2	No Micro	-21	0.4238	-49.4114	7.4114	FALSE	17.5637	1.13928e-09
1/2 CaCl2	No N	-65.25	0	-93.6614	-36.8386	TRUE	17.5637	1.13928e-09
1/2 CaCl2	No P	-43.5	0.0017	-71.9114	-15.0886	TRUE	17.5637	1.13928e-09
1/2 K	1/2 N	1.5	1	-26.9114	29.9114	FALSE	17.5637	1.13928e-09
1/2 K	Complete	17	0.6979	-11.4114	45.4114	FALSE	17.5637	1.13928e-09
1/2 K	No CaCl2	-44.25	0.0014	-72.6614	-15.8386	TRUE	17.5637	1.13928e-09
1/2 K	No K	-54.25	0.0001	-82.6614	-25.8386	TRUE	17.5637	1.13928e-09
1/2 K	No MgSO4	-15	0.8206	-43.4114	13.4114	FALSE	17.5637	1.13928e-09
1/2 K	No Micro	7.75	0.9971	-20.6614	36.1614	FALSE	17.5637	1.13928e-09
1/2 K	No N	-36.5	0.0126	-64.9114	-8.0886	TRUE	17.5637	1.13928e-09
1/2 K	No P	-14.75	0.834	-43.1614	13.6614	FALSE	17.5637	1.13928e-09
1/2 N	Complete	15.5	0.7924	-12.9114	43.9114	FALSE	17.5637	1.13928e-09
1/2 N	No CaCl2	-45.75	0.0009	-74.1614	-17.3386	TRUE	17.5637	1.13928e-09
1/2 N	No K	-55.75	0	-84.1614	-27.3386	TRUE	17.5637	1.13928e-09
1/2 N	No MgSO4	-16.5	0.7307	-44.9114	11.9114	FALSE	17.5637	1.13928e-09
1/2 N	No Micro	6.25	0.9994	-22.1614	34.6614	FALSE	17.5637	1.13928e-09
1/2 N	No N	-38	0.0083	-66.4114	-9.5886	TRUE	17.5637	1.13928e-09
1/2 N	No P	-16.25	0.7467	-44.6614	12.1614	FALSE	17.5637	1.13928e-09
Complete	No CaCl2	-61.25	0	-89.6614	-32.8386	TRUE	17.5637	1.13928e-09
Complete	No K	-71.25	0	-99.6614	-42.8386	TRUE	17.5637	1.13928e-09
Complete	No MgSO4	-32	0.0418	-60.4114	-3.5886	TRUE	17.5637	1.13928e-09
Complete	No Micro	-9.25	0.9894	-37.6614	19.1614	FALSE	17.5637	1.13928e-09
Complete	No N	-53.5	0.0001	-81.9114	-25.0886	TRUE	17.5637	1.13928e-09
Complete	No P	-31.75	0.0445	-60.1614	-3.3386	TRUE	17.5637	1.13928e-09
No CaCl2	No K	-10	0.982	-38.4114	18.4114	FALSE	17.5637	1.13928e-09
No CaCl2	No MgSO4	29.25	0.0822	0.8386	57.6614	TRUE	17.5637	1.13928e-09
No CaCl2	No Micro	52	0.0001	23.5886	80.4114	TRUE	17.5637	1.13928e-09
No CaCl2	No N	7.75	0.9971	-20.6614	36.1614	FALSE	17.5637	1.13928e-09
No CaCl2	No P	29.5	0.0775	1.0886	57.9114	TRUE	17.5637	1.13928e-09
No K	No MgSO4	39.25	0.0058	10.8386	67.6614	TRUE	17.5637	1.13928e-09
No K	No Micro	62	0	33.5886	90.4114	TRUE	17.5637	1.13928e-09
No K	No N	17.75	0.6468	-10.6614	46.1614	FALSE	17.5637	1.13928e-09
No K	No P	39.5	0.0054	11.0886	67.9114	TRUE	17.5637	1.13928e-09
No MgSO4	No Micro	22.75	0.3182	-5.6614	51.1614	FALSE	17.5637	1.13928e-09
No MgSO4	No N	-21.5	0.392	-49.9114	6.9114	FALSE	17.5637	1.13928e-09
No MgSO4	No P	0.25	1	-28.1614	28.6614	FALSE	17.5637	1.13928e-09
No Micro	No N	-44.25	0.0014	-72.6614	-15.8386	TRUE	17.5637	1.13928e-09
No Micro	No P	-22.5	0.3322	-50.9114	5.9114	FALSE	17.5637	1.13928e-09
No N	No P	21.75	0.3766	-6.6614	50.1614	FALSE	17.5637	1.13928e-09
* - Results from ANOVA

## Sheet: Nutrient_Expt_ANOVA_Tukey_Roots
ANOVA and Tukey results from Nutrient Experiment: Roots (Fig. 3B)
group1	group2	meandiff	p-adj	lower	upper	reject	Fval*	Pval*
1/2 CaCl2	1/2 K	-28.5	0.0002	-44.4067	-12.5933	TRUE	19.3904	3.40424e-10
1/2 CaCl2	1/2 N	-7.25	0.9139	-23.1567	8.6567	FALSE	19.3904	3.40424e-10
1/2 CaCl2	Complete	8.75	0.7848	-7.1567	24.6567	FALSE	19.3904	3.40424e-10
1/2 CaCl2	No CaCl2	-26	0.0007	-41.9067	-10.0933	TRUE	19.3904	3.40424e-10
1/2 CaCl2	No K	-44	0	-59.9067	-28.0933	TRUE	19.3904	3.40424e-10
1/2 CaCl2	No MgSO4	-24.75	0.0014	-40.6567	-8.8433	TRUE	19.3904	3.40424e-10
1/2 CaCl2	No Micro	-2	1	-17.9067	13.9067	FALSE	19.3904	3.40424e-10
1/2 CaCl2	No N	-22.5	0.0045	-38.4067	-6.5933	TRUE	19.3904	3.40424e-10
1/2 CaCl2	No P	-17.5	0.0504	-33.4067	-1.5933	TRUE	19.3904	3.40424e-10
1/2 K	1/2 N	21.25	0.0084	5.3433	37.1567	TRUE	19.3904	3.40424e-10
1/2 K	Complete	37.25	0	21.3433	53.1567	TRUE	19.3904	3.40424e-10
1/2 K	No CaCl2	2.5	1	-13.4067	18.4067	FALSE	19.3904	3.40424e-10
1/2 K	No K	-15.5	0.118	-31.4067	0.4067	FALSE	19.3904	3.40424e-10
1/2 K	No MgSO4	3.75	0.999	-12.1567	19.6567	FALSE	19.3904	3.40424e-10
1/2 K	No Micro	26.5	0.0005	10.5933	42.4067	TRUE	19.3904	3.40424e-10
1/2 K	No N	6	0.9718	-9.9067	21.9067	FALSE	19.3904	3.40424e-10
1/2 K	No P	11	0.5145	-4.9067	26.9067	FALSE	19.3904	3.40424e-10
1/2 N	Complete	16	0.0962	0.0933	31.9067	TRUE	19.3904	3.40424e-10
1/2 N	No CaCl2	-18.75	0.0284	-34.6567	-2.8433	TRUE	19.3904	3.40424e-10
1/2 N	No K	-36.75	0	-52.6567	-20.8433	TRUE	19.3904	3.40424e-10
1/2 N	No MgSO4	-17.5	0.0504	-33.4067	-1.5933	TRUE	19.3904	3.40424e-10
1/2 N	No Micro	5.25	0.9884	-10.6567	21.1567	FALSE	19.3904	3.40424e-10
1/2 N	No N	-15.25	0.1303	-31.1567	0.6567	FALSE	19.3904	3.40424e-10
1/2 N	No P	-10.25	0.608	-26.1567	5.6567	FALSE	19.3904	3.40424e-10
Complete	No CaCl2	-34.75	0	-50.6567	-18.8433	TRUE	19.3904	3.40424e-10
Complete	No K	-52.75	0	-68.6567	-36.8433	TRUE	19.3904	3.40424e-10
Complete	No MgSO4	-33.5	0	-49.4067	-17.5933	TRUE	19.3904	3.40424e-10
Complete	No Micro	-10.75	0.5455	-26.6567	5.1567	FALSE	19.3904	3.40424e-10
Complete	No N	-31.25	0	-47.1567	-15.3433	TRUE	19.3904	3.40424e-10
Complete	No P	-26.25	0.0006	-42.1567	-10.3433	TRUE	19.3904	3.40424e-10
No CaCl2	No K	-18	0.0402	-33.9067	-2.0933	TRUE	19.3904	3.40424e-10
No CaCl2	No MgSO4	1.25	1	-14.6567	17.1567	FALSE	19.3904	3.40424e-10
No CaCl2	No Micro	24	0.002	8.0933	39.9067	TRUE	19.3904	3.40424e-10
No CaCl2	No N	3.5	0.9994	-12.4067	19.4067	FALSE	19.3904	3.40424e-10
No CaCl2	No P	8.5	0.8105	-7.4067	24.4067	FALSE	19.3904	3.40424e-10
No K	No MgSO4	19.25	0.0224	3.3433	35.1567	TRUE	19.3904	3.40424e-10
No K	No Micro	42	0	26.0933	57.9067	TRUE	19.3904	3.40424e-10
No K	No N	21.5	0.0074	5.5933	37.4067	TRUE	19.3904	3.40424e-10
No K	No P	26.5	0.0005	10.5933	42.4067	TRUE	19.3904	3.40424e-10
No MgSO4	No Micro	22.75	0.0039	6.8433	38.6567	TRUE	19.3904	3.40424e-10
No MgSO4	No N	2.25	1	-13.6567	18.1567	FALSE	19.3904	3.40424e-10
No MgSO4	No P	7.25	0.9139	-8.6567	23.1567	FALSE	19.3904	3.40424e-10
No Micro	No N	-20.5	0.0122	-36.4067	-4.5933	TRUE	19.3904	3.40424e-10
No Micro	No P	-15.5	0.118	-31.4067	0.4067	FALSE	19.3904	3.40424e-10
No N	No P	5	0.9917	-10.9067	20.9067	FALSE	19.3904	3.40424e-10
* - Results from ANOVA

## Sheet: Copper_Pilot_Experiment_Data
For the copper pilot experiment, lighting and other experimental information along with biomass measurements (Fig S3)
Group	Barcode	Media	Shelf Position	PFD	PPFD	PFD-UV	PFD-B	PFD-G	PFD-R	PFD-FR	Root (mg)	Shoot (mg)
CuSO4	FY24EX0009EF001	30%_MS	H1	252.89	202.215	1.94116	64.4294	65.0786	72.7069	48.7334	2.5	27
CuSO4	FY24EX0009EF002	30%_MS	L4	253.799	201.273	2.06997	67.8998	62.2252	71.1479	50.4558	9	26
Control	FY24EX0009EF006	30%_MS	L1	240.979	192.536	1.82227	62.1411	60.8373	69.5578	46.6205	57	64
CuSO4	FY24EX0009EF007	30%_MS	O1	234.344	186.568	1.5126	61.162	59.2346	66.171	46.2641	9	28
Control	FY24EX0009EF008	30%_MS	J2	192.946	149.026	2.63739	42.8015	50.8755	55.3491	41.2826	40	49
CuSO4	FY24EX0009EF009	30%_MS	K1	231.68	185.364	1.96104	59.4146	58.9775	66.9721	44.3551	8	22
Control	FY24EX0009EF010	30%_MS	M1	198.718	155.255	1.88641	43.2525	51.9596	60.0426	41.5767	34	42
Control	FY24EX0009EF011	30%_MS	P4	223.867	179.914	1.60156	56.1758	56.9307	66.8077	42.3511	15	42
Control	FY24EX0009EF014	30%_MS	I4	235.894	186.147	2.00469	55.2136	61.0169	69.9164	47.7421	42	55
Control	FY24EX0009EF015	30%_MS	N2	197.324	153.436	2.19173	43.5503	52.795	57.0904	41.6965	Plant died prior to copper addition
Control	FY24EX0009EF016	30%_MS	L2	223.342	175.589	2.22351	54.879	57.6879	63.0217	45.5296	17	54
Control	FY24EX0009EF018	30%_MS	I1	221.635	173.996	2.05251	51.9929	56.3225	65.6805	45.5864	5	36
CuSO4	FY24EX0009EF021	30%_MS	M3	178.241	135.35	2.55594	37.3853	46.909	51.056	40.3348	1	23
CuSO4	FY24EX0009EF022	30%_MS	M4	213.147	165.842	2.2218	48.7045	53.7064	63.4311	45.083	6	25
CuSO4	FY24EX0009EF023	30%_MS	O2	228.346	181.206	1.85881	58.1728	59.733	63.3002	45.2815	4	24
CuSO4	FY24EX0009EF024	30%_MS	N3	180.063	137.979	2.45419	37.5104	47.295	53.1732	39.6297	9	22

## Sheet: TwoPart_Copper_Experiment_Data
For the two part copper experiment data, lighting and other experimental information along with biomass measurements (Used in Fig 4 and other models)
Experiment	Barcode	Shelf Position	Day	Root_Day_Temp	Shoot_Day_Temp	Root_Night_Temp	Shoot_Night_Temp	Day_PFD	Day_PPFD	Day_PFD-UV	Day_PFD-B	Day_PFD-G	Day_PFD-R	Day_PFD-FR	CuSO4 (uM)	Shoot Mass (mg)	Root Mass (mg)	Total Mass (mg)	Norm_Roots	Norm_Shoots	Norm_Total	Root_Pixels	Shoot_Pixels	Health_Frac	Scaled_RP	Scaled_SP	Scaled_HF
1st Experiment	YY24EX0010EF001	D1	25	23.55	24.87	21.38	22.53	243.069	195.033	1.86814	63.5227	61.7934	69.7173	46.1675	0	33	28	61	0.625	0.5	0.576471	78763.3	7010.29	1	0.496891	0.723668	0.969475
1st Experiment	YY24EX0010EF002	D2	25	23.55	24.87	21.38	22.53	215.598	169.762	1.96821	51.9469	56.3522	61.4629	43.868	200	44	6	50	0.075	0.729167	0.447059	13467.6	5393.56	0.664154	0.0473327	0.534128	0.643881
1st Experiment	YY24EX0010EF003	D3	25	23.55	24.87	21.38	22.53	207.917	163.755	1.94415	49.012	54.0909	60.6527	42.2171	50	43	19	62	0.4	0.708333	0.588235	16932.5	7628.67	1	0.0711879	0.796164	0.969475
1st Experiment	YY24EX0010EF004	D4	25	23.55	24.87	21.38	22.53	246.02	197.791	1.58004	62.5418	63.661	71.5886	46.6491	500	35	8	43	0.125	0.541667	0.364706	24881.2	5076.78	0	0.125915	0.49699	0
1st Experiment	YY24EX0010EF005	E1	25	23.55	24.87	21.38	22.53	236.718	188.936	2.15861	59.7925	59.5726	69.5713	45.6232	25	33	13	46	0.25	0.5	0.4	22507	5896.48	1	0.109569	0.593089	0.969475
1st Experiment	YY24EX0010EF006	E2	25	23.55	24.87	21.38	22.53	216.664	168.048	2.22849	49.9162	56.3423	61.7897	46.3872	100	26	11	37	0.2	0.354167	0.294118	15300.1	5378.62	0.909573	0.059949	0.532377	0.881808
1st Experiment	YY24EX0010EF007	E3	25	23.55	24.87	21.38	22.53	206.658	160.56	2.27859	46.401	53.6087	60.5499	43.8202	100	57	8	65	0.125	1	0.623529	13067.9	7950.5	1	0.0445805	0.833894	0.969475
1st Experiment	YY24EX0010EF008	E4	25	23.55	24.87	21.38	22.53	247.323	196.365	1.80473	59.9376	63.8038	72.6234	49.1538	100	37	9	46	0.15	0.583333	0.4	21813	6096.92	0.999981	0.10479	0.616588	0.969456
1st Experiment	YY24EX0010EF009	F1	25	23.55	24.87	21.38	22.53	199.186	154.752	2.43259	44.1176	51.0062	59.6284	42.0011	25	42	20	62	0.425	0.6875	0.588235	36457.9	7134.65	1	0.20562	0.738247	0.969475
1st Experiment	YY24EX0010EF011	G1	25	23.55	24.87	21.38	22.53	223.66	174.713	2.27644	52.4119	57.3673	64.9342	46.6703	500	32	12	44	0.225	0.479167	0.376471	14477.4	4444.13	0.705458	0.0542847	0.422821	0.683924
1st Experiment	YY24EX0010EF012	G2	25	23.55	24.87	21.38	22.53	215.114	166.696	2.74003	49.0156	56.9762	60.704	45.6785	100	39	11	50	0.2	0.625	0.447059	14907	5268.96	0.918399	0.0572429	0.519521	0.890364
1st Experiment	YY24EX0010EF014	G4	25	23.55	24.87	21.38	22.53	238.775	189.523	2.13393	58.3132	61.1651	70.0444	47.1182	200	48	14	62	0.275	0.8125	0.588235	13299.1	5792.85	0.942094	0.0461723	0.58094	0.913336
1st Experiment	YY24EX0010EF015	H1	25	23.55	24.87	21.38	22.53	252.89	202.215	1.94116	64.4294	65.0786	72.7069	48.7334	100	55	8	63	0.125	0.958333	0.6	16311.8	6389.25	0.979304	0.0669147	0.650859	0.94941
1st Experiment	YY24EX0010EF016	H2	25	23.55	24.87	21.38	22.53	240.688	190.852	2.37838	59.8958	63.6813	67.2748	47.4575	50	43	15	58	0.3	0.708333	0.541176	26286.7	6431.9	1	0.135591	0.655859	0.969476
1st Experiment	YY24EX0010EF021	I4	25	23.55	24.87	21.38	22.53	235.894	186.147	2.00469	55.2136	61.0169	69.9164	47.7421	200	37	4	41	0.025	0.583333	0.341176	11798	4626.58	0.709369	0.0358378	0.444211	0.687716
1st Experiment	YY24EX0010EF022	J1	25	23.55	24.87	21.38	22.53	203.744	158.948	2.18656	45.3223	52.5933	61.0323	42.6099	200	56	5	61	0.05	0.979167	0.576471	13791.4	6308.65	0.679531	0.0495616	0.64141	0.658788
1st Experiment	YY24EX0010EF023	J2	25	23.55	24.87	21.38	22.53	192.946	149.026	2.63739	42.8015	50.8755	55.3491	41.2826	300	26	3	29	0	0.354167	0.2	15330.5	3918.69	0.364286	0.0601584	0.36122	0.353166
1st Experiment	YY24EX0010EF025	K1	25	23.55	24.87	21.38	22.53	231.68	185.364	1.96104	59.4146	58.9775	66.9721	44.3551	500	23	6	29	0.075	0.291667	0.2	14130.5	3677.06	0.00128969	0.0518966	0.332893	0.00125032
1st Experiment	YY24EX0010EF026	K2	25	23.55	24.87	21.38	22.53	210.198	165.298	2.36842	51.1666	54.574	59.5576	42.531	0	34	28	62	0.625	0.520833	0.588235	69033	6811.35	1	0.429898	0.700345	0.969475
1st Experiment	YY24EX0010EF028	K4	25	23.55	24.87	21.38	22.53	243.072	192.843	2.1503	63.4078	60.69	68.7451	48.0784	200	44	8	52	0.125	0.729167	0.470588	26435.1	6246.9	0.461467	0.136613	0.63417	0.447381
1st Experiment	YY24EX0010EF029	L1	25	23.55	24.87	21.38	22.53	240.979	192.536	1.82227	62.1411	60.8373	69.5578	46.6205	25	46	22	68	0.475	0.770833	0.658824	62462.9	6454.02	1	0.384663	0.658452	0.969475
1st Experiment	YY24EX0010EF030	L2	25	23.55	24.87	21.38	22.53	223.342	175.589	2.22351	54.879	57.6879	63.0217	45.5296	50	52	8	60	0.125	0.895833	0.564706	26234.7	7469.32	1.00006	0.135233	0.777482	0.969537
1st Experiment	YY24EX0010EF032	L4	25	23.55	24.87	21.38	22.53	253.799	201.273	2.06997	67.8998	62.2252	71.1479	50.4558	500	27	5	32	0.05	0.375	0.235294	11464	4148.61	0.00134159	0.0335377	0.388175	0.00130064
1st Experiment	YY24EX0010EF033	M1	25	23.55	24.87	21.38	22.53	198.718	155.255	1.88641	43.2525	51.9596	60.0426	41.5767	25	39	16	55	0.325	0.625	0.505882	24690.3	6424.56	1	0.1246	0.654999	0.969475
1st Experiment	YY24EX0010EF034	M4	25	23.55	24.87	21.38	22.53	213.147	165.842	2.2218	48.7045	53.7064	63.4311	45.083	0	54	43	97	1	0.9375	1	97859.2	7239.63	1.00011	0.628365	0.750555	0.969577
1st Experiment	YY24EX0010EF035	N1	25	23.55	24.87	21.38	22.53	201.916	158.054	1.81453	44.276	53.4425	60.336	42.0474	500	21	5	26	0.05	0.25	0.164706	13836.5	2897.41	0	0.0498723	0.24149	0
1st Experiment	YY24EX0010EF036	N2	25	23.55	24.87	21.38	22.53	197.324	153.436	2.19173	43.5503	52.795	57.0904	41.6965	300	32	6	38	0.075	0.479167	0.305882	15815.8	4395.73	0.536351	0.0635	0.417147	0.519978
1st Experiment	YY24EX0010EF037	N4	25	23.55	24.87	21.38	22.53	219.748	172.752	2.13617	50.2998	55.2233	67.2288	44.8602	25	48	33	81	0.75	0.8125	0.811765	75527.6	7726.33	1	0.474613	0.807613	0.969475
1st Experiment	YY24EX0010EF039	O2	25	23.55	24.87	21.38	22.53	228.346	181.206	1.85881	58.1728	59.733	63.3002	45.2815	0	37	34	71	0.775	0.583333	0.694118	42648.4	6702.48	0.999953	0.248241	0.687582	0.969429
1st Experiment	YY24EX0010EF040	O3	25	23.55	24.87	21.38	22.53	205.425	161.513	2.05604	48.4524	53.813	59.2481	41.8556	100	50	6	56	0.075	0.854167	0.517647	16987	5515.36	0.986905	0.0715635	0.548408	0.95678
1st Experiment	YY24EX0010EF041	O4	25	23.55	24.87	21.38	22.53	257.2	207.637	1.77671	66.7191	64.3218	76.5964	47.7856	300	35	8	43	0.125	0.541667	0.364706	13044.7	3994.67	0.673001	0.0444212	0.370128	0.652457
1st Experiment	YY24EX0010EF043	M2	25	23.55	24.87	21.38	22.53	191.983	147.097	2.40058	41.1588	50.4068	55.5319	42.4852	500	9	3	12	0	0	0	9021.98	1791.79	0.0727408	0.0167247	0.111871	0.0705203
2nd Experiment	YY24EX0011EF001	D1	25	23.73	25.05	21.65	22.82	243.069	195.033	1.86814	63.5227	61.7934	69.7173	46.1675	0	38	24	62	0.468085	0.339623	0.387755	106696	6761.16	1	0.689207	0.694461	0.969475
2nd Experiment	YY24EX0011EF002	D2	25	23.73	25.05	21.65	22.82	215.598	169.762	1.96821	51.9469	56.3522	61.4629	43.868	349	42	5	47	0.0638298	0.415094	0.234694	24735.9	4577.23	0.82541	0.124914	0.438426	0.800214
2nd Experiment	YY24EX0011EF003	D3	25	23.73	25.05	21.65	22.82	207.917	163.755	1.94415	49.012	54.0909	60.6527	42.2171	263	38	7	45	0.106383	0.339623	0.214286	27139.1	5513.42	0.978564	0.14146	0.54818	0.948693
2nd Experiment	YY24EX0011EF004	D4	25	23.73	25.05	21.65	22.82	246.02	197.791	1.58004	62.5418	63.661	71.5886	46.6491	458	24	10	34	0.170213	0.0754717	0.102041	22620.5	3586.47	0	0.11035	0.322273	0
2nd Experiment	YY24EX0011EF005	E1	25	23.73	25.05	21.65	22.82	236.718	188.936	2.15861	59.7925	59.5726	69.5713	45.6232	137	47	9	56	0.148936	0.509434	0.326531	37537.9	5770.75	0.822424	0.213056	0.578349	0.79732
2nd Experiment	YY24EX0011EF006	E2	25	23.73	25.05	21.65	22.82	216.664	168.048	2.22849	49.9162	56.3423	61.7897	46.3872	406	25	4	29	0.0425532	0.0943396	0.0510204	20061.7	3455.72	0.000319782	0.0927326	0.306944	0.00031002
2nd Experiment	YY24EX0011EF007	E3	25	23.73	25.05	21.65	22.82	206.658	160.56	2.27859	46.401	53.6087	60.5499	43.8202	406	34	4	38	0.0425532	0.264151	0.142857	25624.1	4702.91	0.687038	0.13103	0.453159	0.666066
2nd Experiment	YY24EX0011EF008	E4	25	23.73	25.05	21.65	22.82	247.323	196.365	1.80473	59.9376	63.8038	72.6234	49.1538	406	26	5	31	0.0638298	0.113208	0.0714286	23025.2	4004.47	0.389713	0.113136	0.371277	0.377817
2nd Experiment	YY24EX0011EF009	F1	25	23.73	25.05	21.65	22.82	199.186	154.752	2.43259	44.1176	51.0062	59.6284	42.0011	137	40	4	44	0.0425532	0.377358	0.204082	22632.7	5167	0.893483	0.110434	0.507567	0.866209
2nd Experiment	YY24EX0011EF010	F4	25	23.73	25.05	21.65	22.82	211.172	164.867	2.19681	45.4834	55.0131	64.37	44.1084	500	27	9	36	0.148936	0.132075	0.122449	28941.6	3247.44	0.000471627	0.15387	0.282526	0.000457231
2nd Experiment	YY24EX0011EF011	G1	25	23.73	25.05	21.65	22.82	223.66	174.713	2.27644	52.4119	57.3673	64.9342	46.6703	458	25	7	32	0.106383	0.0943396	0.0816327	23485	3844.17	0	0.116302	0.352485	0
2nd Experiment	YY24EX0011EF012	G2	25	23.73	25.05	21.65	22.82	215.114	166.696	2.74003	49.0156	56.9762	60.704	45.6785	406	26	5	31	0.0638298	0.113208	0.0714286	19090.5	3859.5	0.399177	0.0860458	0.354281	0.386992
2nd Experiment	YY24EX0011EF013	G3	25	23.73	25.05	21.65	22.82	202.95	155.151	2.68503	44.7535	52.5246	57.8724	45.1143	263	27	4	31	0.0425532	0.132075	0.0714286	21720	4445.7	0	0.10415	0.423006	0
2nd Experiment	YY24EX0011EF014	G4	25	23.73	25.05	21.65	22.82	238.775	189.523	2.13393	58.3132	61.1651	70.0444	47.1182	349	41	7	48	0.106383	0.396226	0.244898	20594.8	5327.93	0.00199268	0.0964027	0.526435	0.00193185
2nd Experiment	YY24EX0011EF015	H1	25	23.73	25.05	21.65	22.82	252.89	202.215	1.94116	64.4294	65.0786	72.7069	48.7334	406	35	7	42	0.106383	0.283019	0.183673	33858.5	4730.61	0.0615989	0.187723	0.456406	0.0597186
2nd Experiment	YY24EX0011EF016	H2	25	23.73	25.05	21.65	22.82	240.688	190.852	2.37838	59.8958	63.6813	67.2748	47.4575	263	35	4	39	0.0425532	0.283019	0.153061	17142.7	4742.37	0.683157	0.0726356	0.457786	0.662303
2nd Experiment	YY24EX0011EF017	H3	25	23.73	25.05	21.65	22.82	224.146	174.856	2.39267	53.7895	57.8223	63.2446	46.8974	263	39	8	47	0.12766	0.358491	0.234694	24745.7	5259.83	0.492586	0.124982	0.518451	0.47755
2nd Experiment	YY24EX0011EF018	H4	25	23.73	25.05	21.65	22.82	269.974	217.584	1.93345	72.6748	68.3339	76.5755	50.4566	500	24	4	28	0.0425532	0.0754717	0.0408163	16950.7	3336.8	0.489972	0.0713137	0.293002	0.475015
2nd Experiment	YY24EX0011EF019	I1	25	23.73	25.05	21.65	22.82	221.635	173.996	2.05251	51.9929	56.3225	65.6805	45.5864	0	73	49	122	1	1	1	151837	9367.35	1	1	1	0.969475
2nd Experiment	YY24EX0011EF021	I4	25	23.73	25.05	21.65	22.82	235.894	186.147	2.00469	55.2136	61.0169	69.9164	47.7421	349	37	4	41	0.0425532	0.320755	0.173469	17166.4	4682.54	0.606825	0.0727983	0.450771	0.588301
2nd Experiment	YY24EX0011EF022	J1	25	23.73	25.05	21.65	22.82	203.744	158.948	2.18656	45.3223	52.5933	61.0323	42.6099	0	47	20	67	0.382979	0.509434	0.438776	59799.1	6643.01	1	0.366323	0.680609	0.969475
2nd Experiment	YY24EX0011EF023	J2	25	23.73	25.05	21.65	22.82	192.946	149.026	2.63739	42.8015	50.8755	55.3491	41.2826	500	25	3	28	0.0212766	0.0943396	0.0408163	19289.8	3264.56	0.000182733	0.0874179	0.284533	0.000177155
2nd Experiment	YY24EX0011EF024	J4	25	23.73	25.05	21.65	22.82	210.292	163.385	2.18087	46.5129	54.6973	62.1745	44.7268	349	37	4	41	0.0425532	0.320755	0.173469	17405.5	4979.29	0.645477	0.0744452	0.485562	0.625773
2nd Experiment	YY24EX0011EF025	K1	25	23.73	25.05	21.65	22.82	231.68	185.364	1.96104	59.4146	58.9775	66.9721	44.3551	458	27	9	36	0.148936	0.132075	0.122449	30131.3	3339.64	0.0828515	0.162061	0.293335	0.0803224
2nd Experiment	YY24EX0011EF026	K2	25	23.73	25.05	21.65	22.82	210.198	165.298	2.36842	51.1666	54.574	59.5576	42.531	458	20	4	24	0.0425532	0	0	19252.4	3334.41	0	0.0871605	0.292722	0
2nd Experiment	YY24EX0011EF028	K4	25	23.73	25.05	21.65	22.82	243.072	192.843	2.1503	63.4078	60.69	68.7451	48.0784	349	25	4	29	0.0425532	0.0943396	0.0510204	19395	4174.67	0	0.0881424	0.391231	0
2nd Experiment	YY24EX0011EF029	L1	25	23.73	25.05	21.65	22.82	240.979	192.536	1.82227	62.1411	60.8373	69.5578	46.6205	137	50	8	58	0.12766	0.566038	0.346939	28837.1	5644.77	0.855394	0.153151	0.563579	0.829283
2nd Experiment	YY24EX0011EF030	L2	25	23.73	25.05	21.65	22.82	223.342	175.589	2.22351	54.879	57.6879	63.0217	45.5296	263	31	7	38	0.106383	0.207547	0.142857	37675.3	4076.65	0.804919	0.214001	0.379739	0.780349
2nd Experiment	YY24EX0011EF031	L3	25	23.73	25.05	21.65	22.82	212.858	166.597	2.36874	52.4476	55.5353	58.6137	43.8924	0	51	32	83	0.638298	0.584906	0.602041	86139.4	6664.08	1	0.547675	0.683079	0.969475
2nd Experiment	YY24EX0011EF032	L4	25	23.73	25.05	21.65	22.82	253.799	201.273	2.06997	67.8998	62.2252	71.1479	50.4558	0	45	24	69	0.468085	0.471698	0.459184	96364.7	6586.89	1	0.618076	0.674029	0.969475
2nd Experiment	YY24EX0011EF033	M1	25	23.73	25.05	21.65	22.82	198.718	155.255	1.88641	43.2525	51.9596	60.0426	41.5767	137	47	9	56	0.148936	0.509434	0.326531	28104.9	5325.06	1	0.14811	0.526097	0.969475
2nd Experiment	YY24EX0011EF035	N1	25	23.73	25.05	21.65	22.82	201.916	158.054	1.81453	44.276	53.4425	60.336	42.0474	458	25	4	29	0.0425532	0.0943396	0.0510204	19890.9	4155.78	0.0128584	0.0915566	0.389016	0.0124659
2nd Experiment	YY24EX0011EF036	N2	25	23.73	25.05	21.65	22.82	197.324	153.436	2.19173	43.5503	52.795	57.0904	41.6965	500	34	4	38	0.0425532	0.264151	0.142857	21881.4	4538.22	0.297134	0.105261	0.433852	0.288064
2nd Experiment	YY24EX0011EF037	N4	25	23.73	25.05	21.65	22.82	219.748	172.752	2.13617	50.2998	55.2233	67.2288	44.8602	137	45	10	55	0.170213	0.471698	0.316327	28691.2	5571.52	0.998909	0.152146	0.554991	0.968417
2nd Experiment	YY24EX0011EF038	O1	25	23.73	25.05	21.65	22.82	234.344	186.568	1.5126	61.162	59.2346	66.171	46.2641	500	25	4	29	0.0425532	0.0943396	0.0510204	20957.5	3673.03	0.075746	0.0989	0.332421	0.0734338
2nd Experiment	YY24EX0011EF040	O3	25	23.73	25.05	21.65	22.82	205.425	161.513	2.05604	48.4524	53.813	59.2481	41.8556	406	35	8	43	0.12766	0.283019	0.193878	20919.4	4211.49	0.891039	0.0986381	0.395547	0.86384
2nd Experiment	YY24EX0011EF041	O4	25	23.73	25.05	21.65	22.82	257.2	207.637	1.77671	66.7191	64.3218	76.5964	47.7856	500	24	3	27	0.0212766	0.0754717	0.0306122	10531.4	3652.54	0.151379	0.0271168	0.330018	0.146758
2nd Experiment	YY24EX0011EF042	P4	25	23.73	25.05	21.65	22.82	223.867	179.914	1.60156	56.1758	56.9307	66.8077	42.3511	458	25	2	27	0	0.0943396	0.0306122	11040.9	3939.51	0.629642	0.0306247	0.363661	0.610422
2nd Experiment	YY24EX0011EF043	F3	25	23.73	25.05	21.65	22.82	181.057	136.844	2.69159	35.6748	47.8078	53.3616	41.5208	349	29	4	33	0.0425532	0.169811	0.0918367	16451.4	3964.83	0.784717	0.0678756	0.36663	0.760764

## Sheet: TwoPart_Copper_Model_Summary
Summary Statistic of Model Evaluations
DataSet	Param_ID	Var_ID	Full_NRMSE	Full_CRPS_mean	Full_CRPS_std	Full_LL	Full_Ratio	Full_Entropy	NRMSE_mean	NRMSE_std	Entropy_mean	Entropy_std
Combined	Norm_RP	CuSO4	0.0923831	0.0548796	0.0719449	46.448	0.38176	16499.1	0.17054	0.0853012	13696	3608.28
1st Experiment	Norm_RP	CuSO4	0.131534	0.0508859	0.0616818	19.2604	0.350316	2766.36	0.426528	0.388108	2266.88	403.815
2nd Experiment	Norm_RP	CuSO4	0.0850376	0.0458568	0.0683796	27.5641	0.292689	6572.95	0.264713	0.203669	7300.38	3640.54
Combined	Norm_Roots	CuSO4	0.104152	0.067849	0.0785467	42.3636	0.344286	22772.4	0.162367	0.0631211	18577.4	2081.9
1st Experiment	Norm_Roots	CuSO4	0.112525	0.0800922	0.0775625	8.92778	0.33664	6455.39	0.237294	0.139605	5166.33	594.122
2nd Experiment	Norm_Roots	CuSO4	0.0893278	0.0540452	0.0704728	24.7562	0.433589	13090.4	0.288198	0.180772	11294.2	3437.03
Combined	Norm_SP	CuSO4	0.0891182	0.0608425	0.0502769	65.3853	0.344817	10874.7	0.157233	0.0293773	8437.22	923.678
1st Experiment	Norm_SP	CuSO4	0.124545	0.0712045	0.0540316	21.4514	0.479793	2990.74	0.258402	0.224499	2577.15	446.519
2nd Experiment	Norm_SP	CuSO4	0.0901747	0.0476505	0.0433117	37.8689	0.32556	7420.96	0.186371	0.055736	6508.94	2425.42
Combined	Norm_Shoots	CuSO4	0.169319	0.140569	0.0926426	13.8624	0.466421	2349.3	0.209541	0.0274707	1911.58	123.689
1st Experiment	Norm_Shoots	CuSO4	0.161794	0.125069	0.0996188	2.2739	0.529284	1030.98	0.324721	0.087201	854.775	73.1912
2nd Experiment	Norm_Shoots	CuSO4	0.114799	0.0835444	0.0775985	18.31	0.45807	2585.07	0.255144	0.0914475	2116.65	512.444
Combined	Roots	CuSO4	0.093101	2.29638	3.03755	-222.502	0.354421	2820.08	0.156516	0.0593893	2254.78	88.5033
1st Experiment	Roots	CuSO4	0.1127	2.57887	2.54303	-107.676	0.324918	1809.02	0.240589	0.140632	1474.37	43.0675
2nd Experiment	Roots	CuSO4	0.0886604	1.89943	2.75349	-124.449	0.34215	1664.36	0.288949	0.180563	1422.98	50.9959
Combined	Shoots	CuSO4	0.11551	4.55759	4.4857	-252.16	0.58462	1109.1	0.222393	0.0415612	1129.68	146.051
1st Experiment	Shoots	CuSO4	0.164	4.76918	3.68479	-121.123	0.522264	680.469	0.3253	0.0869328	569.773	55.2424
2nd Experiment	Shoots	CuSO4	0.115716	3.47331	3.28403	-134.054	0.466102	781.973	0.251975	0.0902669	700.511	101.929
“Param_ID”
Roots, Shoots and Total are Fresh weights (mg)
Norm_ means MinMax scaling was applied to data within each experiment before combining
Scaled_RP, Scaled_SP refers to MinMax scaling root pixel and shoot pixel data across both experiments
“Full” in general indicates all data (test+train) was used in calculations whereas columns without ‘Full’ indicate only test sets were used.
LL refers to log likelihood of the models
Full_Ratio is the ratio of NRMSE values of the Full datasets divided by a shuffled output dataset (i.e., fake data) so the lower the value the less likely the fit is random.

## Sheet: Calculated NRMSE Values
Calculated NRMSE Values for the Corresponding Test Groups Used to Evaluate the Models
Test Group	Combined_Root	1st_Expt_Root	2nd_Expt_Root	1st_Expt_Norm_Root	2nd_Expt_Norm_Root	Combined_Norm_Root	1st_Expt_Scaled_RP	2nd_Expt_Scaled_RP	Combined_Scaled_RP	1st_Expt_Shoot	2nd_Expt_Shoot	Combined_Shoot	1st_Expt_Norm_Shoot	2nd_Expt_Norm_Shoot	Combined_Norm_Shoot	1st_Expt_Scaled_SP	2nd_Expt_Scaled_SP	Combined_Scaled_SP
Repeat_1_Fold_1	0.128362	0.15167	0.0621158	0.150488	0.0584962	0.138788	0.444305	0.135368	0.249287	0.259551	0.171025	0.174384	0.258526	0.170775	0.17721	0.183561	0.163077	0.123388
Repeat_1_Fold_2	0.146329	0.165409	0.144292	0.163681	0.149427	0.137111	0.207209	0.0690398	0.17468	0.254256	0.191845	0.207809	0.24254	0.194716	0.212329	0.126947	0.138952	0.151146
Repeat_1_Fold_3	0.220478	0.274737	0.201165	0.273357	0.198906	0.236119	0.551834	0.189865	0.132253	0.464856	0.22983	0.267953	0.465572	0.234456	0.263853	0.164008	0.194836	0.21562
Repeat_1_Fold_4	0.0981925	0.219574	0.702077	0.217827	0.745546	0.0813001	0.203037	0.96086	0.0987354	0.24718	0.257634	0.269026	0.243109	0.259444	0.218032	0.225316	0.325523	0.14789
Repeat_1_Fold_5	0.116602	0.223112	0.381512	0.222831	0.391907	0.125855	0.265848	0.490563	0.107477	0.362873	0.143012	0.197322	0.365781	0.142996	0.176815	0.246284	0.228113	0.112087
Repeat_1_Fold_6	0.387568	0.193665	0.193479	0.190431	0.191615	0.384057	0.123801	0.079605	0.432118	0.530419	0.577343	0.2494	0.525568	0.582101	0.237418	0.406635	0.0995025	0.217336
Repeat_2_Fold_1	0.140839	0.078079	0.391474	0.0750493	0.383889	0.146665	0.108183	0.336409	0.135814	0.271281	0.198608	0.149127	0.262024	0.197242	0.17485	0.188334	0.227684	0.130409
Repeat_2_Fold_2	0.272743	0.191582	0.274021	0.193333	0.275161	0.314553	0.225548	0.391592	0.192591	0.348483	0.240842	0.165405	0.339256	0.241879	0.196088	0.21748	0.124589	0.124755
Repeat_2_Fold_3	0.11611	0.787537	0.202235	0.775022	0.199952	0.126414	1.12423	0.210174	0.119996	0.499911	0.210609	0.285463	0.509061	0.210861	0.251343	1.40877	0.174182	0.167714
Repeat_2_Fold_4	0.158509	0.18049	0.180832	0.177071	0.1781	0.158605	0.180858	0.0718195	0.214556	0.238064	0.300676	0.263648	0.238558	0.302002	0.235093	0.191844	0.198199	0.170617
Repeat_2_Fold_5	0.148257	0.183262	0.418891	0.155226	0.414189	0.136095	1.79909	0.408042	0.163656	0.170693	0.220664	0.199486	0.173173	0.228882	0.201411	0.163399	0.243861	0.158786
Repeat_2_Fold_6	0.0944589	0.228161	0.104367	0.226326	0.110858	0.0993677	0.314954	0.122616	0.0719351	0.251728	0.148104	0.309531	0.260928	0.154876	0.211472	0.220208	0.16101	0.206307
Repeat_3_Fold_1	0.116747	0.219335	0.353693	0.215028	0.36453	0.11958	0.177082	0.219163	0.206034	0.288945	0.369535	0.246693	0.295159	0.382438	0.232273	0.204602	0.186843	0.180344
Repeat_3_Fold_2	0.143173	0.136815	0.153363	0.13666	0.150008	0.15178	0.420072	0.0715932	0.150994	0.324563	0.170652	0.196306	0.32248	0.176078	0.202081	0.239789	0.150393	0.136575
Repeat_3_Fold_3	0.12853	0.188317	0.242599	0.184485	0.242461	0.132038	0.25029	0.184664	0.111954	0.434739	0.242941	0.216159	0.44595	0.248151	0.170019	0.283479	0.17775	0.103576
Repeat_3_Fold_4	0.112957	0.408873	0.760842	0.408211	0.71107	0.12631	1.2496	0.477838	0.108878	0.29033	0.247305	0.21419	0.290883	0.247592	0.209901	0.23816	0.230853	0.179021
Repeat_3_Fold_5	0.164209	0.290848	0.5049	0.290083	0.506714	0.165429	0.193418	0.505295	0.166605	0.235138	0.244119	0.245503	0.240259	0.247725	0.238631	0.17009	0.238043	0.164131
Repeat_3_Fold_6	0.184175	0.189361	0.225059	0.186973	0.198802	0.173817	0.234526	0.324646	0.121572	0.251907	0.294063	0.16707	0.256185	0.2947	0.202663	0.187815	0.273794	0.144265
Repeat_4_Fold_1	0.125295	0.346684	0.147691	0.347	0.141903	0.130767	1.07553	0.0702107	0.185543	0.302815	0.296037	0.145421	0.314291	0.30827	0.165138	0.173611	0.136188	0.154214
Repeat_4_Fold_2	0.19481	0.153002	0.0784252	0.154397	0.0796166	0.220715	0.36887	0.164953	0.179892	0.302633	0.1962	0.231971	0.300974	0.19566	0.215744	0.226218	0.153055	0.18715
Repeat_4_Fold_3	0.144046	0.183365	0.202561	0.181302	0.201386	0.133979	0.182386	0.17919	0.171786	0.313637	0.22939	0.198727	0.313427	0.228967	0.173929	0.194663	0.18918	0.136343
Repeat_4_Fold_4	0.0729645	0.334166	0.677887	0.332623	0.682163	0.0770792	0.284944	0.582708	0.456107	0.312409	0.224978	0.225182	0.319856	0.226556	0.201727	0.256369	0.223157	0.133817
Repeat_4_Fold_5	0.128576	0.194833	0.290377	0.191288	0.291929	0.161349	0.269498	0.226526	0.0987053	0.270133	0.209859	0.254921	0.272585	0.212538	0.219933	0.198475	0.292013	0.132112
Repeat_4_Fold_6	0.142232	0.351118	0.374805	0.351596	0.383168	0.151309	0.528996	0.22543	0.10432	0.45388	0.335664	0.219044	0.453057	0.344562	0.222667	0.416099	0.157838	0.167216
Repeat_5_Fold_1	0.200953	0.20851	0.188404	0.205469	0.188975	0.190196	0.256127	0.0827434	0.185881	0.453049	0.296733	0.280104	0.453938	0.295732	0.210407	0.355879	0.140573	0.194883
Repeat_5_Fold_2	0.126828	0.556259	0.195245	0.549374	0.193448	0.135922	0.692105	0.188389	0.0747628	0.25481	0.224046	0.185096	0.256366	0.22559	0.184669	0.224181	0.199857	0.164396
Repeat_5_Fold_3	0.132	0.215707	0.378749	0.207144	0.367323	0.14202	0.23769	0.220355	0.233025	0.39624	0.177142	0.175272	0.375397	0.180389	0.159837	0.168653	0.100876	0.144678
Repeat_5_Fold_4	0.204766	0.0901438	0.400015	0.0796046	0.401639	0.239939	0.511079	0.575465	0.146561	0.336081	0.277685	0.255524	0.317041	0.273964	0.228095	0.105932	0.0793734	0.121884
Repeat_5_Fold_5	0.194966	0.17077	0.157306	0.168323	0.157956	0.195336	0.239371	0.0843847	0.148065	0.287837	0.461991	0.245995	0.275336	0.468091	0.240106	0.161789	0.201335	0.189805
Repeat_5_Fold_6	0.149802	0.102271	0.0800765	0.108604	0.0847891	0.138517	0.0753487	0.0918718	0.172409	0.35056	0.170732	0.230068	0.354342	0.177094	0.2525	0.203481	0.180482	0.156522

## Sheet: 1st Experiment Test Sets
Test groups used for each NRMSE calculation of the Experiment 1 Models. Training Sets consisted of DataPoints not in the corresponding test set
Repeat_1_Fold_1	Repeat_1_Fold_2	Repeat_1_Fold_3	Repeat_1_Fold_4	Repeat_1_Fold_5	Repeat_1_Fold_6	Repeat_2_Fold_1	Repeat_2_Fold_2	Repeat_2_Fold_3	Repeat_2_Fold_4	Repeat_2_Fold_5	Repeat_2_Fold_6	Repeat_3_Fold_1	Repeat_3_Fold_2	Repeat_3_Fold_3	Repeat_3_Fold_4	Repeat_3_Fold_5	Repeat_3_Fold_6	Repeat_4_Fold_1	Repeat_4_Fold_2	Repeat_4_Fold_3	Repeat_4_Fold_4	Repeat_4_Fold_5	Repeat_4_Fold_6	Repeat_5_Fold_1	Repeat_5_Fold_2	Repeat_5_Fold_3	Repeat_5_Fold_4	Repeat_5_Fold_5	Repeat_5_Fold_6
YY24EX0010EF014	YY24EX0010EF021	YY24EX0010EF006	YY24EX0010EF002	YY24EX0010EF040	YY24EX0010EF004	YY24EX0010EF008	YY24EX0010EF029	YY24EX0010EF040	YY24EX0010EF034	YY24EX0010EF015	YY24EX0010EF021	YY24EX0010EF040	YY24EX0010EF006	YY24EX0010EF016	YY24EX0010EF033	YY24EX0010EF012	YY24EX0010EF008	YY24EX0010EF035	YY24EX0010EF025	YY24EX0010EF032	YY24EX0010EF011	YY24EX0010EF043	YY24EX0010EF004	YY24EX0010EF022	YY24EX0010EF014	YY24EX0010EF011	YY24EX0010EF023	YY24EX0010EF036	YY24EX0010EF002
YY24EX0010EF032	YY24EX0010EF036	YY24EX0010EF009	YY24EX0010EF043	YY24EX0010EF028	YY24EX0010EF001	YY24EX0010EF001	YY24EX0010EF033	YY24EX0010EF006	YY24EX0010EF009	YY24EX0010EF002	YY24EX0010EF032	YY24EX0010EF001	YY24EX0010EF007	YY24EX0010EF029	YY24EX0010EF011	YY24EX0010EF035	YY24EX0010EF026	YY24EX0010EF003	YY24EX0010EF039	YY24EX0010EF015	YY24EX0010EF016	YY24EX0010EF026	YY24EX0010EF030	YY24EX0010EF012	YY24EX0010EF005	YY24EX0010EF041	YY24EX0010EF008	YY24EX0010EF033	YY24EX0010EF035
YY24EX0010EF012	YY24EX0010EF029	YY24EX0010EF041	YY24EX0010EF007	YY24EX0010EF011	YY24EX0010EF030	YY24EX0010EF007	YY24EX0010EF026	YY24EX0010EF005	YY24EX0010EF043	YY24EX0010EF012	YY24EX0010EF039	YY24EX0010EF025	YY24EX0010EF039	YY24EX0010EF034	YY24EX0010EF015	YY24EX0010EF009	YY24EX0010EF043	YY24EX0010EF033	YY24EX0010EF029	YY24EX0010EF034	YY24EX0010EF036	YY24EX0010EF001	YY24EX0010EF040	YY24EX0010EF004	YY24EX0010EF043	YY24EX0010EF034	YY24EX0010EF039	YY24EX0010EF026	YY24EX0010EF001
YY24EX0010EF003	YY24EX0010EF016	YY24EX0010EF035	YY24EX0010EF005	YY24EX0010EF008	YY24EX0010EF022	YY24EX0010EF035	YY24EX0010EF011	YY24EX0010EF004	YY24EX0010EF016	YY24EX0010EF003	YY24EX0010EF037	YY24EX0010EF005	YY24EX0010EF032	YY24EX0010EF004	YY24EX0010EF003	YY24EX0010EF030	YY24EX0010EF041	YY24EX0010EF006	YY24EX0010EF005	YY24EX0010EF012	YY24EX0010EF008	YY24EX0010EF021	YY24EX0010EF009	YY24EX0010EF021	YY24EX0010EF028	YY24EX0010EF029	YY24EX0010EF016	YY24EX0010EF032	YY24EX0010EF006
YY24EX0010EF023	YY24EX0010EF034	YY24EX0010EF033	YY24EX0010EF026	YY24EX0010EF037	YY24EX0010EF015	YY24EX0010EF036	YY24EX0010EF028	YY24EX0010EF014	YY24EX0010EF041	YY24EX0010EF025	YY24EX0010EF030	YY24EX0010EF022	YY24EX0010EF021	YY24EX0010EF036	YY24EX0010EF028	YY24EX0010EF023	YY24EX0010EF037	YY24EX0010EF022	YY24EX0010EF041	YY24EX0010EF002	YY24EX0010EF007	YY24EX0010EF037	YY24EX0010EF028	YY24EX0010EF030	YY24EX0010EF007	YY24EX0010EF009	YY24EX0010EF025	YY24EX0010EF003	YY24EX0010EF040
YY24EX0010EF039	YY24EX0010EF025					YY24EX0010EF022	YY24EX0010EF023					YY24EX0010EF002	YY24EX0010EF014					YY24EX0010EF014	YY24EX0010EF023					YY24EX0010EF037	YY24EX0010EF015

## Sheet: 2nd Experiment Test Sets
Test groups used for each NRMSE calculation of the Experiment 2 Models. Training Sets consisted of DataPoints not in the corresponding test set
Repeat_1_Fold_1	Repeat_1_Fold_2	Repeat_1_Fold_3	Repeat_1_Fold_4	Repeat_1_Fold_5	Repeat_1_Fold_6	Repeat_2_Fold_1	Repeat_2_Fold_2	Repeat_2_Fold_3	Repeat_2_Fold_4	Repeat_2_Fold_5	Repeat_2_Fold_6	Repeat_3_Fold_1	Repeat_3_Fold_2	Repeat_3_Fold_3	Repeat_3_Fold_4	Repeat_3_Fold_5	Repeat_3_Fold_6	Repeat_4_Fold_1	Repeat_4_Fold_2	Repeat_4_Fold_3	Repeat_4_Fold_4	Repeat_4_Fold_5	Repeat_4_Fold_6	Repeat_5_Fold_1	Repeat_5_Fold_2	Repeat_5_Fold_3	Repeat_5_Fold_4	Repeat_5_Fold_5	Repeat_5_Fold_6
YY24EX0011EF005	YY24EX0011EF032	YY24EX0011EF019	YY24EX0011EF009	YY24EX0011EF017	YY24EX0011EF013	YY24EX0011EF038	YY24EX0011EF040	YY24EX0011EF001	YY24EX0011EF032	YY24EX0011EF029	YY24EX0011EF009	YY24EX0011EF004	YY24EX0011EF042	YY24EX0011EF018	YY24EX0011EF043	YY24EX0011EF030	YY24EX0011EF002	YY24EX0011EF028	YY24EX0011EF030	YY24EX0011EF016	YY24EX0011EF017	YY24EX0011EF003	YY24EX0011EF001	YY24EX0011EF024	YY24EX0011EF042	YY24EX0011EF033	YY24EX0011EF021	YY24EX0011EF036	YY24EX0011EF017
YY24EX0011EF031	YY24EX0011EF037	YY24EX0011EF003	YY24EX0011EF036	YY24EX0011EF033	YY24EX0011EF021	YY24EX0011EF003	YY24EX0011EF011	YY24EX0011EF018	YY24EX0011EF036	YY24EX0011EF043	YY24EX0011EF031	YY24EX0011EF014	YY24EX0011EF026	YY24EX0011EF011	YY24EX0011EF015	YY24EX0011EF010	YY24EX0011EF024	YY24EX0011EF013	YY24EX0011EF031	YY24EX0011EF041	YY24EX0011EF024	YY24EX0011EF036	YY24EX0011EF022	YY24EX0011EF038	YY24EX0011EF022	YY24EX0011EF004	YY24EX0011EF010	YY24EX0011EF015	YY24EX0011EF014
YY24EX0011EF038	YY24EX0011EF012	YY24EX0011EF022	YY24EX0011EF008	YY24EX0011EF026	YY24EX0011EF010	YY24EX0011EF005	YY24EX0011EF042	YY24EX0011EF019	YY24EX0011EF026	YY24EX0011EF021	YY24EX0011EF024	YY24EX0011EF008	YY24EX0011EF023	YY24EX0011EF035	YY24EX0011EF040	YY24EX0011EF028	YY24EX0011EF016	YY24EX0011EF023	YY24EX0011EF037	YY24EX0011EF014	YY24EX0011EF043	YY24EX0011EF042	YY24EX0011EF021	YY24EX0011EF009	YY24EX0011EF030	YY24EX0011EF018	YY24EX0011EF040	YY24EX0011EF003	YY24EX0011EF031
YY24EX0011EF028	YY24EX0011EF016	YY24EX0011EF014	YY24EX0011EF035	YY24EX0011EF007	YY24EX0011EF042	YY24EX0011EF037	YY24EX0011EF022	YY24EX0011EF008	YY24EX0011EF004	YY24EX0011EF025	YY24EX0011EF006	YY24EX0011EF038	YY24EX0011EF012	YY24EX0011EF025	YY24EX0011EF021	YY24EX0011EF006	YY24EX0011EF041	YY24EX0011EF032	YY24EX0011EF002	YY24EX0011EF038	YY24EX0011EF010	YY24EX0011EF011	YY24EX0011EF004	YY24EX0011EF025	YY24EX0011EF007	YY24EX0011EF011	YY24EX0011EF002	YY24EX0011EF035	YY24EX0011EF012
YY24EX0011EF011	YY24EX0011EF043	YY24EX0011EF006	YY24EX0011EF002	YY24EX0011EF025	YY24EX0011EF004	YY24EX0011EF007	YY24EX0011EF033	YY24EX0011EF016	YY24EX0011EF015	YY24EX0011EF028	YY24EX0011EF012	YY24EX0011EF001	YY24EX0011EF003	YY24EX0011EF013	YY24EX0011EF029	YY24EX0011EF007	YY24EX0011EF036	YY24EX0011EF015	YY24EX0011EF025	YY24EX0011EF012	YY24EX0011EF035	YY24EX0011EF006	YY24EX0011EF018	YY24EX0011EF008	YY24EX0011EF043	YY24EX0011EF005	YY24EX0011EF037	YY24EX0011EF026	YY24EX0011EF023
YY24EX0011EF024	YY24EX0011EF041	YY24EX0011EF018	YY24EX0011EF029	YY24EX0011EF023	YY24EX0011EF001	YY24EX0011EF010	YY24EX0011EF017	YY24EX0011EF041	YY24EX0011EF013	YY24EX0011EF030	YY24EX0011EF035	YY24EX0011EF022	YY24EX0011EF033	YY24EX0011EF019	YY24EX0011EF009	YY24EX0011EF005	YY24EX0011EF037	YY24EX0011EF033	YY24EX0011EF008	YY24EX0011EF019	YY24EX0011EF009	YY24EX0011EF005	YY24EX0011EF026	YY24EX0011EF032	YY24EX0011EF019	YY24EX0011EF028	YY24EX0011EF029	YY24EX0011EF001	YY24EX0011EF006
YY24EX0011EF030	YY24EX0011EF040	YY24EX0011EF015				YY24EX0011EF014	YY24EX0011EF002	YY24EX0011EF023				YY24EX0011EF017	YY24EX0011EF032	YY24EX0011EF031				YY24EX0011EF040	YY24EX0011EF007	YY24EX0011EF029				YY24EX0011EF013	YY24EX0011EF041	YY24EX0011EF016

[truncated: 11 more sheets: Combined Experiment Test Sets, TempLogs_TwoPart_1st, TempLogs_TwoPart_2nd, PixelCountData, Pearson Correlation Information, Copper2part_Tukey_TimeSeries, UMAP_Statistics, Copper2part_RootTSdata, Copper2part_ShootTSdata, Copper2part_ShootHealthTSdata, Copper2part_NDVI_TSdata]
